# Supplementary material for: Tools for engineering coordinated system behaviour in synthetic microbial consortia
Source: Nat Commun. 2018 Jul 11;9:2677. doi: 10.1038/s41467-018-05046-2 (PMC6041260; doi:10.1038/s41467-018-05046-2)
Supplement: Supplementary file 4 — Supplementary Software [file 41467_2018_5046_MOESM4_ESM.zip]

Archive with 28 entries (25 files):
- Software tool/
- Software tool/gather_inputs.m
- __MACOSX/
- __MACOSX/Software tool/
- __MACOSX/Software tool/._gather_inputs.m
- Software tool/main_sub.m
- __MACOSX/Software tool/._main_sub.m
- Software tool/.DS_Store
- __MACOSX/Software tool/._.DS_Store
- Software tool/array_constructor.m
- __MACOSX/Software tool/._array_constructor.m
- Software tool/AHL receiver devices parameters 6 dev 6 ind.xlsx
- __MACOSX/Software tool/._AHL receiver devices parameters 6 dev 6 ind.xlsx
- Software tool/crosstalk_systems.m
- __MACOSX/Software tool/._crosstalk_systems.m
- Software tool/compatibility.m
- __MACOSX/Software tool/._compatibility.m
- Software tool/Main.m
- __MACOSX/Software tool/._Main.m
- Software tool/compatibility2.m
- __MACOSX/Software tool/._compatibility2.m
- Software tool/datasheet_read.m
- __MACOSX/Software tool/._datasheet_read.m
- Software tool/GFP_output.m
- __MACOSX/Software tool/._GFP_output.m
- Software tool/activation3.m
- __MACOSX/Software tool/._activation3.m
- __MACOSX/._Software tool
