# Supplementary material for: Tools for engineering coordinated system behaviour in synthetic microbial consortia
Source: Nat Commun. 2018 Jul 11;9:2677. doi: 10.1038/s41467-018-05046-2 (PMC6041260; doi:10.1038/s41467-018-05046-2)
Supplement: Supplementary file 4 — Supplementary Software [file 41467_2018_5046_MOESM4_ESM.zip › Software tool/gather_inputs.m]

function [full_spectrum, number_of_devices, number_of_inducers, A, GFP] = gather_inputs(datasheet, number, min_AHL_concentration, max_AHL_concentration)

% function determines the total number of AHL-receiver devices & AHL
% inducers combinations
[full_spectrum, number_of_devices, number_of_inducers] = datasheet_read(datasheet);

% function finds all possible unique combinations of AHL/device pairs
a = array_constructor(full_spectrum,number);
A = a(randperm(end),:);

% function calculates GFP output for each device & [AHL] from parameters of
% the logistical model
GFP = GFP_output(min_AHL_concentration, max_AHL_concentration, datasheet);
