# Supplementary material for: Tools for engineering coordinated system behaviour in synthetic microbial consortia
Source: Nat Commun. 2018 Jul 11;9:2677. doi: 10.1038/s41467-018-05046-2 (PMC6041260; doi:10.1038/s41467-018-05046-2)
Supplement: Supplementary file 4 — Supplementary Software [file 41467_2018_5046_MOESM4_ESM.zip › Software tool/main_sub.m]

function g = main_sub(number,datasheet, act, cross, min_AHL_concentration, max_AHL_concentration, number_of_devices, number_of_inducers, full_spectrum, GFP, A)

for index2 = 1: size(A,1)   % loop constructs a counter with a value = total number of unique combinations of systems according to required orth.systems from user  
   
    b = A(index2, :);     % constructs a vector(m,n) where m = total number of unique combinations of systems & n = number of orth.systems requested by the user
    
    % function identifies the system (device & inducer) which could potentially
    % exhibit chemical crosstalk based on current choice of system combination
    % and creates the vector 'all_dev' of devices and their crosstalk devices
    all_dev = zeros(number);
    
    for index = 1:number
       j = crosstalk_systems(b(index), b, number_of_devices, number_of_inducers);
       all_dev(index, :) = j;
    end
    
    % compatibility() creates cell array 'c' that includes chemical crosstalk of main devices to
    % other devices used in the system
    c = compatibility(GFP, all_dev, number, act, cross, min_AHL_concentration, max_AHL_concentration);
    
    % function checks whether devices are compatible and returns an array where
    % 1 = compatible and 0 = incompatible
    g = compatibility2(c);
    
    if all(g==1)
        s = 'orthogonality possible with systems:';
        disp(s);
        disp(b);
        conc = linspace(min_AHL_concentration, max_AHL_concentration,(max_AHL_concentration - min_AHL_concentration+1));
        output = [conc];
   
        for index = 1:length(c)
            y1 = cell2mat(c(index));
            y2 = y1(:, 1);
            y3 = transpose(y2);
            output = [output ; y3];
        end

        disp(output);
        return
    end
    
end
disp("no solution found");
