# Supplementary material for: Tools for engineering coordinated system behaviour in synthetic microbial consortia
Source: Nat Commun. 2018 Jul 11;9:2677. doi: 10.1038/s41467-018-05046-2 (PMC6041260; doi:10.1038/s41467-018-05046-2)
Supplement: Supplementary file 4 — Supplementary Software [file 41467_2018_5046_MOESM4_ESM.zip › Software tool/array_constructor.m]

function  a = arrayconstructor(total,number)
% function finds all possible unique combinations of systems according to
% number of orthogonal systems required by the user

v = 1:total;
a = nchoosek(v,number);

end
