# Supplementary material for: Tools for engineering coordinated system behaviour in synthetic microbial consortia
Source: Nat Commun. 2018 Jul 11;9:2677. doi: 10.1038/s41467-018-05046-2 (PMC6041260; doi:10.1038/s41467-018-05046-2)
Supplement: Supplementary file 4 — Supplementary Software [file 41467_2018_5046_MOESM4_ESM.zip › Software tool/AHL receiver devices parameters 6 dev 6 ind.xlsx]

## Sheet: Devices & Inducers
Number of devices	6
Number of inducers	6

## Sheet: Parameters
Device	AHL	Basal expression	Maximum expression	Hil coef.	EC50
rhl device	C4 HSL	18.43	3278.22	0.642665	4.6793e-05
rhl device	3O C6 HSL	18.43	1881.91	0.78074	1.6162e-05
rhl device	30 C8 HSL	18.43	1108.84	0.894611	2.24768e-05
rhl device	3O C12 HSL	18.43	405.473	1.05614	3.17269e-05
rhl device	3OH C14	18.43	18.43	1	1
rhl device	pC HSL	18.43	75.8332	1.81755	1.14724e-05
lux device	C4 HSL	1534.73	6321.03	4.59453	2.17392e-05
lux device	3O C6 HSL	1534.73	28437.5	1.04643	5.48702e-10
lux device	30 C8 HSL	1534.73	29118.9	0.853669	2.99291e-09
lux device	3O C12 HSL	1534.73	26330.8	0.719513	3.06949e-08
lux device	3OH C14	1534.73	10139.7	1.27522	2.18281e-05
lux device	pC HSL	1534.73	13197.7	1.03495	2.27131e-07
tra device	C4 HSL	79.73	79.73	1	1
tra device	3O C6 HSL	79.73	572.646	1.55467	6.31411e-08
tra device	30 C8 HSL	79.73	555.387	1.23433	6.7533e-08
tra device	3O C12 HSL	79.73	600.684	0.872703	1.39284e-05
tra device	3OH C14	79.73	154.323	2	4.21572e-05
tra device	pC HSL	79.73	79.73	1	1
las device	C4 HSL	302.4	460.821	0.404685	1.31673e-06
las device	3O C6 HSL	302.4	1255	0.784988	4.93468e-05
las device	30 C8 HSL	302.4	1205.84	0.605987	2.45753e-07
las device	3O C12 HSL	302.4	1254.03	0.764253	4.38495e-10
las device	3OH C14	302.4	1255	0.558648	1.45522e-07
las device	pC HSL	302.4	1255	0.574216	0.000173426
cin device	C4 HSL	2081.73	2116.96	-1.14525	2.64241e-06
cin device	3O C6 HSL	2081.73	7128	2	0.000917755
cin device	30 C8 HSL	2081.73	2176.68	2	7.6922e-06
cin device	3O C12 HSL	2081.73	3543.8	1.63191	2.64894e-06
cin device	3OH C14	2081.73	7126.34	1.86544	3.41346e-06
cin device	pC HSL	2081.73	2081.73	1	1
rpa device	C4 HSL	15208.1	15208.1	1	1
rpa device	3O C6 HSL	15208.1	27992.3	1.86461	8.10657e-06
rpa device	30 C8 HSL	15208.1	32016	1.14904	6.43006e-05
rpa device	3O C12 HSL	15208.1	18938.1	1.99997	2.73701e-05
rpa device	3OH C14	15208.1	32012.2	2	9.79587e-05
rpa device	pC HSL	15208.1	32016	1.75972	1.13699e-10
