# Supplementary material for: Tools for engineering coordinated system behaviour in synthetic microbial consortia
Source: Nat Commun. 2018 Jul 11;9:2677. doi: 10.1038/s41467-018-05046-2 (PMC6041260; doi:10.1038/s41467-018-05046-2)
Supplement: Supplementary file 4 — Supplementary Software [file 41467_2018_5046_MOESM4_ESM.zip › Software tool/crosstalk_systems.m]

function devices_all = crosstalk_systems(a, systems_vector, number_of_devices, number_of_inducers)

% function identifies the system (device & inducer) which could potentially exhibit chemical crosstalk based on current choice of system combination 

% code determines inducer (index number) for the main chosen system
q = rem((a-1),number_of_devices); %(inducer index: 0 1 2 3 )


% remove element from array corresponding to main device and leaves behind
% the crosstalk system
crosstalk_devices = systems_vector(systems_vector~=a);
u = [];
for index = 1:length(crosstalk_devices)
    
    e =fix((crosstalk_devices(index)-1)/number_of_inducers); %(devices index 0=rhl 1=lux  2=las 3=cin )
    chem_crosstalk = e * number_of_inducers + 1 + q;
    u = [u chem_crosstalk];
    
end

devices_all = [a u]; % vector that includes the main device "devices_all[1,1]" and the crosstalk devices "devices_all[1,2:end]"
