# Supplementary material for: Tools for engineering coordinated system behaviour in synthetic microbial consortia
Source: Nat Commun. 2018 Jul 11;9:2677. doi: 10.1038/s41467-018-05046-2 (PMC6041260; doi:10.1038/s41467-018-05046-2)
Supplement: Supplementary file 4 — Supplementary Software [file 41467_2018_5046_MOESM4_ESM.zip › Software tool/compatibility.m]

function c = compatibility(GFP,all_dev, n, f, t, min, max)

m_main = all_dev(:,1);          % matrix of main systems

m_crosstalk = all_dev(:,2:end); % matrix of chemical crosstalk systems


c = {};
%AHL inducer concentration range space
conc = max-min+1;

for s = 1:length(all_dev)
    
    x1 = activation3(GFP,m_main(s,1),f, conc); % x1 = matrix (0 below act threshold / 1 above act threshold) for a particular main system 

    x3  = zeros(conc, 1);
    for index = 1:n-1
        
        x2 = activation3(GFP,m_crosstalk(s, index),t, conc); % x2 = matrix (0 below act threshold / 1 above act threshold) for a particular crosstalk system 
        x3 = x3 + x2;
        
    end

    x = x1 - x3; % x matrix is the truth table for chemical crosstalk
    c{1,s} = x;

end
