# Supplementary material for: Tools for engineering coordinated system behaviour in synthetic microbial consortia
Source: Nat Commun. 2018 Jul 11;9:2677. doi: 10.1038/s41467-018-05046-2 (PMC6041260; doi:10.1038/s41467-018-05046-2)
Supplement: Supplementary file 4 — Supplementary Software [file 41467_2018_5046_MOESM4_ESM.zip › Software tool/Main.m]

%***********************    USER SPECIFICATIONS     ***********************

% specify dtasheet name that describes device parameters
datasheet = 'AHL receiver devices parameters 6 dev 6 ind'; 
% specify number of devices needed
number = 2;                     
% specify main device fold activation threshold needed
act = 2;                        
% specify crosstalk device[s] fold activation threshold needed
cross = 2;                      
% specify minimum [AHL] in Molar / 10^X 
min_AHL_concentration = -15;    
% specify maximum [AHL] in Molar / 10^X
max_AHL_concentration = -4;


%***************************    ALGORITHM     *****************************

% function gathers all necessary inputs and creates a list of all unique
% combinations of systems to be survaeyed for orthogonality
[full_spectrum, number_of_devices, number_of_inducers, A, GFP] = gather_inputs(datasheet, number, min_AHL_concentration, max_AHL_concentration);

% function identifies orthogonal chemical communication channels
var1=[];
firstID = 0;
main_sub(number,datasheet, act, cross, min_AHL_concentration, max_AHL_concentration, number_of_devices, number_of_inducers, full_spectrum, GFP, A);


%******************************    END     ********************************
