# Supplementary material for: Tools for engineering coordinated system behaviour in synthetic microbial consortia
Source: Nat Commun. 2018 Jul 11;9:2677. doi: 10.1038/s41467-018-05046-2 (PMC6041260; doi:10.1038/s41467-018-05046-2)
Supplement: Supplementary file 4 — Supplementary Software [file 41467_2018_5046_MOESM4_ESM.zip › Software tool/compatibility2.m]

function g = compatibility2(c)

g = zeros(1,length(1:numel(c)));

for index = 1 : numel(c)

    w = ismember(1, c{1,index});
    
    g(1,index) = w;

end
