# Supplementary material for: Tools for engineering coordinated system behaviour in synthetic microbial consortia
Source: Nat Commun. 2018 Jul 11;9:2677. doi: 10.1038/s41467-018-05046-2 (PMC6041260; doi:10.1038/s41467-018-05046-2)
Supplement: Supplementary file 4 — Supplementary Software [file 41467_2018_5046_MOESM4_ESM.zip › Software tool/datasheet_read.m]

function [full_spectrum,number_of_devices,number_of_inducers] = datasheet_read(datasheet)

% function reads from datafile: the number of devices & number of inducers
number_of_devices = xlsread(datasheet, 1, 'B1:B1');
number_of_inducers = xlsread(datasheet, 1, 'B2:B2');
% full_spectrum var is the number of all possible combinations of devices & 
% inducers
full_spectrum = number_of_devices * number_of_inducers;
