# Supplementary material for: Tools for engineering coordinated system behaviour in synthetic microbial consortia
Source: Nat Commun. 2018 Jul 11;9:2677. doi: 10.1038/s41467-018-05046-2 (PMC6041260; doi:10.1038/s41467-018-05046-2)
Supplement: Supplementary file 4 — Supplementary Software [file 41467_2018_5046_MOESM4_ESM.zip › Software tool/GFP_output.m]

function [GFP, all_systems] = GFP_output(min, max, datasheet)

% function reads xls spreadsheet with AHL-devices parameters and uses
% equation to calculate GFP output for inducer concentrations

%read from file device parameters, number of devices & number of inducers
A = xlsread(datasheet, 2); % A = vector that includes devices'parameters (basal expression, max expression, EC50, Hill;s coeff.)
number_of_devices = xlsread(datasheet,1, 'B1:B1');
number_of_inducers = xlsread(datasheet, 1' , 'B2:B2');
all_systems = number_of_devices * number_of_inducers;

%AHL inducer concentration range space
conc = linspace(min,max,max-min+1);

%GFP matrix includes GFP output for each device at each AHL inducer
%concentration
GFP = [];
for z = 1:all_systems
i=1;
m = [];
    for index = conc(1,:)
        y = A(z,1) + ((A(z,2) - A(z,1))/ (1+10^((log10(A(z,4))-conc(1,i))* A(z,3))));
        m(end+1) = y;
        i=i+1;
    end
GFP =[GFP ;m]; % GFP = [16 * 12]
end
