# Supplementary material for: Tools for engineering coordinated system behaviour in synthetic microbial consortia
Source: Nat Commun. 2018 Jul 11;9:2677. doi: 10.1038/s41467-018-05046-2 (PMC6041260; doi:10.1038/s41467-018-05046-2)
Supplement: Supplementary file 4 — Supplementary Software [file 41467_2018_5046_MOESM4_ESM.zip › Software tool/activation3.m]

 function [matrix] = activation3 (GFP, system, f, conc)

matrix = zeros(conc,1);

for t = 1:conc
    
    if GFP(system, t) / GFP(system, 1) > f
    matrix(t,1) = 1;
    end
    
end
